# Supplementary material for: Effectiveness and Tolerability of Different Recommended Doses of PPIs and H2RAs in GERD: Network Meta-Analysis and GRADE system
Source: Sci Rep. 2017 Jan 19;7:41021. doi: 10.1038/srep41021 (PMC5244481; doi:10.1038/srep41021)
Supplement: Supplementary Table S5 [file srep41021-s2.xls]

## Sheet: Table 4a
Supplementary Table S5 The network result and the pariwise comparison result of healing
Placebo			6.28(4.33, 9.11)	11.9(6.78, 21.0)	8.78(3.77, 20.5)	14.3(9.55, 21.4)		4.35(2.60, 7.26)	14.7(7.71, 28.2)					4.15(2.13, 8.09)	11.6(5.90, 22.9)		1.63(1.01, 2.61)	1.84(1.28, 2.63)	1.86(0.96, 3.60)	3.73(2.05, 6.79)	4.22(2.84, 6.27)
11.67(7.33, 17.66)	Esomeprazole 20mg/day	1.76(1.17, 2.66)				0.74 [0.59, 0.93]
15.45(10.24, 21.96)	1.35(1.02, 1.97)	Esomeprazole 40mg/day		0.68(0.58, 0.79)		0.49(0.29, 0.84)			0.91(0.62, 1.32)				1.12(0.80, 1.57)
8.23(4.87, 12.79)	0.73(0.40, 1.14)	0.54(0.31, 0.85)	Lansoprazole 15mg/day	2.06(1.41, 3.03)	1.56(0.61, 3.94)	2.20(1.45, 3.34)
12.3(8.60, 17.03)	1.08(0.75, 1.58)	0.81(0.60, 1.06)	1.56(1.04, 2.49)	Lansoprazole 30mg/day	0.64(0.21, 1.92)	0.76(0.53, 1.09)			0.71(0.34, 1.48)			0.88(0.32, 2.40)							0.16(0.06, 0.40)	0.19(0.07, 0.51)
14.1(9.44, 21.09)	1.24(0.82, 1.90)	0.93(0.66, 1.33)	1.79(1.13, 3.01)	1.15(1.003, 1.53)	Lansoprazole 60mg/day														0.25(0.12, 0.51)
10.18(6.93, 14.48)	0.89(0.62, 1.25)	0.67(0.50, 0.88)	1.29(0.83, 2.02)	0.84(0.63, 1.09)	0.74(0.49, 1.001)	Omeprazole 20mg/day		0.56(0.30, 1.04)	1.14(0.56, 2.35)		0.65(0.22, 1.89)	1.36(0.35, 5.28)	0.65(0.22, 1.91)		0.29(0.16, 0.51)
14.93(9.56, 23.12)	1.32(0.81, 2.17)	0.98(0.65, 1.50)	1.91(1.07, 3.39)	1.23(0.83, 1.84)	1.08(0.68, 1.65)	1.49(1.03, 2.31)	Omeprazole 40mg/day		0.96(0.70, 1.32)					0.12(0.04, 0.38)					0.20(0.11, 0.38)	0.10(0.04, 0.27)
6.88(4.23, 10.82)	0.61(0.34, 0.998)	0.46(0.26, 0.75)	0.86(0.51, 1.37)	0.57(0.34, 0.88)	0.50(0.28, 0.80)	0.68(0.42, 1.02)	0.48(0.25, 0.81)	Pantoprazole 10-20mg/day	3.24(1.99, 5.28)										0.49(0.32, 0.77)
11.64(8.16, 16.05)	1.03(0.70, 1.50)	0.76(0.57, 1.01)	1.48(0.93, 2.42)	0.96(0.70, 1.28)	0.84(0.57, 1.17)	1.16(0.85, 1.55)	0.80(0.52, 1.13)	1.77(1.09, 2.71)	Pantoprazole 40mg/day	1.21(0.68, 2.16)		1.39(0.55, 3.51)					0.26(0.14, 0.47)		0.32(0.16, 0.62)
14.74(9.42, 23.3)	1.30(0.82, 2.18)	0.97(0.66, 1.46)	1.89(1.07, 3.44)	1.21(0.82, 1.89)	1.07(0.68, 1.69)	1.47(0.99, 2.29)	1.02(0.62, 1.59)	2.25(1.25, 3.96)	1.27(1.01, 1.89)	Pantoprazole 80mg/day							0.15(0.07, 0.32)
9.56(5.63, 14.62)	0.84(0.47, 1.31)	0.63(0.37, 0.92)	1.21(0.70, 2.01)	0.78(0.47, 1.14)	0.69(0.39, 1.02)	0.95(0.58, 1.38)	0.66(0.35, 1.03)	1.44(0.83, 2.34)	0.83(0.50, 1.21)	0.67(0.35, 1.05)	Rabeprazole 5-10mg/day		1.01(0.38, 2.66)
12.04(7.78, 17.95)	1.06(0.67, 1.59)	0.79(0.53, 1.09)	1.53(0.92, 2.55)	0.99(0.66, 1.39)	0.87(0.55, 1.25)	1.20(0.82, 1.70)	0.83(0.49, 1.24)	1.83(1.07, 3.02)	1.04(0.71, 1.48)	0.84(0.50, 1.26)	1.29(1.01, 2.01)	Rabeprazole 20mg/day								0.28(0.16, 0.49)
15.07(9.58, 23.51)	1.32(0.86, 2.07)	0.98(0.71, 1.34)	1.92(1.09, 3.43)	1.24(0.84, 1.82)	1.09(0.69, 1.62)	1.50(1.02, 2.18)	1.04(0.64, 1.57)	2.30(1.23, 3.99)	1.30(0.89, 1.90)	1.05(0.63, 1.61)	1.63(1.09, 2.73)	1.27(1.01, 1.89)	Rabeprazole 40-50mg/day
2.87(1.81, 4.28)	0.26(0.14, 0.42)	0.19(0.11, 0.30)	0.37(0.20, 0.63)	0.24(0.14, 0.37)	0.21(0.12, 0.34)	0.29(0.17, 0.45)	0.20(0.11, 0.32)	0.44(0.24, 0.72)	0.25(0.15, 0.39)	0.20(0.11, 0.33)	0.32(0.17, 0.54)	0.25(0.14, 0.40)	0.20(0.10, 0.33)	Cimetidine 1600mg/day					1.17(0.82, 1.69)	1.86(1.28, 2.72)
4.15(2.57, 6.42)	0.37(0.21, 0.63)	0.27(0.17, 0.43)	0.54(0.27, 1.01)	0.34(0.21, 0.54)	0.30(0.18, 0.49)	0.42(0.25, 0.67)	0.29(0.16, 0.47)	0.64(0.31, 1.17)	0.36(0.22, 0.57)	0.29(0.17, 0.47)	0.46(0.24, 0.86)	0.36(0.21, 0.61)	0.29(0.17, 0.47)	1.50(0.86, 2.62)	Famotidine 40mg/day	0.81(0.49, 1.34)			0.74(0.45, 1.23)
4.71(2.87, 7.38)	0.42(0.23, 0.74)	0.31(0.19, 0.51)	0.61(0.30, 1.16)	0.39(0.23, 0.64)	0.34(0.20, 0.56)	0.47(0.27, 0.80)	0.33(0.19, 0.55)	0.73(0.34, 1.35)	0.41(0.25, 0.66)	0.33(0.18, 0.56)	0.52(0.27, 0.98)	0.40(0.23, 0.69)	0.32(0.19, 0.54)	1.70(0.96, 2.99)	1.14(1.004, 1.51)	Famotidine 80mg/day			0.92(0.60, 1.40)
2.46(1.66, 3.52)	0.22(0.13, 0.35)	0.16(0.10, 0.26)	0.31(0.18, 0.53)	0.20(0.12, 0.31)	0.18(0.10, 0.28)	0.25(0.15, 0.37)	0.17(0.09, 0.28)	0.37(0.22, 0.60)	0.22(0.14, 0.32)	0.17(0.10, 0.28)	0.27(0.16, 0.45)	0.21(0.12, 0.34)	0.17(0.09, 0.28)	0.89(0.52, 1.40)	0.62(0.33, 1.01)	0.55(0.28, 0.89)	Nizatidine 300mg/day	1.15(0.67, 1.97)
3.01(1.99, 4.44)	0.27(0.15, 0.44)	0.20(0.12, 0.32)	0.39(0.22, 0.66)	0.25(0.15, 0.39)	0.22(0.13, 0.35)	0.30(0.19, 0.47)	0.21(0.12, 0.35)	0.46(0.26, 0.76)	0.26(0.16, 0.41)	0.21(0.12, 0.35)	0.33(0.19, 0.58)	0.26(0.15, 0.43)	0.21(0.11, 0.34)	1.09(0.63, 1.79)	0.76(0.40, 1.23)	0.67(0.35, 1.11)	1.24(1.01, 1.77)	Nizatidine 600mg/day
2.90(2.06, 3.83)	0.26(0.17, 0.39)	0.19(0.13, 0.27)	0.37(0.22, 0.59)	0.24(0.17, 0.32)	0.21(0.14, 0.30)	0.29(0.20, 0.40)	0.20(0.13, 0.29)	0.44(0.27, 0.67)	0.25(0.19, 0.34)	0.20(0.12, 0.29)	0.32(0.20, 0.50)	0.25(0.16, 0.36)	0.20(0.12, 0.30)	1.05(0.67, 1.55)	0.73(0.45, 1.06)	0.64(0.39, 0.95)	1.21(0.81, 1.81)	0.99(0.64, 1.47)	Ranitidine ≤300mg/day	1.59(1.09, 2.31)
3.44(2.54, 4.64)	0.31(0.20, 0.46)	0.23(0.16, 0.33)	0.44(0.26, 0.73)	0.29(0.20, 0.40)	0.25(0.17, 0.36)	0.35(0.24, 0.49)	0.24(0.15, 0.35)	0.53(0.31, 0.84)	0.30(0.21, 0.42)	0.24(0.15, 0.36)	0.38(0.24, 0.63)	0.3(0.19, 0.44)	0.24(0.15, 0.36)	1.24(0.81, 1.86)	0.86(0.54, 1.26)	0.76(0.46, 1.11)	1.44(0.96, 2.16)	1.18(0.75, 1.77)	1.20(1.01, 1.60)	Ranitidine 600mg/day	0.84(0.57, 1.24)
4.05(2.86, 5.85)	0.36(0.22, 0.58)	0.27(0.18, 0.41)	0.52(0.29, 0.93)	0.34(0.23, 0.51)	0.30(0.19, 0.46)	0.41(0.27, 0.63)	0.28(0.17, 0.43)	0.62(0.34, 1.07)	0.35(0.24, 0.53)	0.29(0.17, 0.45)	0.45(0.26, 0.78)	0.35(0.22, 0.56)	0.28(0.17, 0.45)	1.46(0.92, 2.34)	1.01(0.62, 1.55)	0.90(0.54, 1.36)	1.70(1.08, 2.67)	1.39(0.86, 2.21)	1.41(1.06, 2.07)	1.18(1.01, 1.62)	Ranitidine 1200mg/day
Comparisons between treatments should be read from left to right and the estimate is in the cell in common between the column-defining treatment and the row-defining treatment. The results in the lower left corner are network result for healing using consistency random effect model with incorporating constraints on increasing doses, while the results in the upper right corner are pariwise compari…
