# Supplementary material for: Effectiveness and Tolerability of Different Recommended Doses of PPIs and H2RAs in GERD: Network Meta-Analysis and GRADE system
Source: Sci Rep. 2017 Jan 19;7:41021. doi: 10.1038/srep41021 (PMC5244481; doi:10.1038/srep41021)
Supplement: Supplementary Table S6 [file srep41021-s3.xls]

## Sheet: Table 4b
Supplementary Table S6 The network result and the pariwise comparison result of relieve of symptoms
Placebo	3.77(2.07, 6.88)	4.20(2.15, 8.18)	2.36(1.67, 3.34)	2.48(1.75, 3.51)		3.06(2.02, 4.63)	5.41(2.72, 10.76)					2.26(1.49, 3.43)	3.73(2.22, 6.26)		1.27(0.89, 1.82)	2.56(1.13, 5.79)		1.41(0.91, 2.18)	2.31(1.64, 3.25)		1.86(1.41, 2.44)		1.74(1.42, 2.13)
3.86(2.86, 4.93)	Esomeprazole 20mg/day	0.99(0.86, 1.14)					0.88(0.76, 1.03)	2.49(1.11, 5.63)	1.06(0.69, 1.62)			1.95(0.96, 3.95)	0.75(0.49, 1.13)
4.42(3.33, 5.77)	1.15(1.01, 1.47)	Esomeprazole 40mg/day		0.80(0.62, 1.03)			0.78(0.60, 1.02)			1.21(0.95, 1.55)			0.84(0.56, 1.25)	1.02(0.86, 1.20)
3.83(2.62, 5.21)	0.999(0.003, 1.34)	0.87(0.60, 1.13)	Lansoprazole 15mg/day	1.05(0.76, 1.46)		0.72(0.52, 1.005)
4.54(3.30, 6.16)	1.19(0.92, 1.62)	1.03(0.81, 1.34)	1.20(1.01, 1.73)	Lansoprazole 30mg/day	0.67(0.32, 1.42)		0.62(0.31, 1.27)			0.30(0.08, 1.12)			0.58(0.13, 2.53)										0.17(0.08, 0.34)	0.26(0.11, 0.64)
5.19(3.59, 8.02)	1.36(1.002, 2.07)	1.18(0.89, 1.73)	1.38(1.03, 2.25)	1.14(1.003, 1.56)	Lansoprazole 60mg/day			0.72(0.25, 2.02)															0.25(0.13, 0.49)
3.42(2.31, 4.65)	0.89(0.61, 1.16)	0.78(0.52, 1.01)	0.91(0.61, 1.21)	0.77(0.49, 1.01)	0.68(0.38, 0.97)	Omeprazole 10mg/day	1.65(1.14, 2.37)																0.69(0.51, 0.94)
4.21(3.22, 5.46)	1.10(0.87, 1.41)	0.96(0.74, 1.18)	1.12(0.83, 1.58)	0.94(0.70, 1.18)	0.83(0.53, 1.07)	1.25(1.01, 1.76)	Omeprazole 20mg/day		0.74(0.40, 1.36)	0.70(0.45, 1.09)			3.75(1.30, 10.8)		0.23(0.13, 0.41)				0.47(0.29, 0.74)				0.43(0.33, 0.56)	0.35(0.23, 0.51)
5.70(3.74, 9.52)	1.49(1.02, 2.54)	1.29(0.92, 2.06)	1.52(1.01, 2.71)	1.26(0.92, 1.98)	1.11(0.77, 1.65)	1.72(1.05, 3.20)	1.36(1.01, 2.27)	Omeprazole 40mg/day		0.82(0.45, 1.52)							0.10(0.02, 0.50)						0.09(0.02, 0.31)	0.07(0.03, 0.20)
3.54(2.40, 4.76)	0.92(0.65, 1.19)	0.81(0.55, 1.03)	0.94(0.62, 1.30)	0.79(0.51, 1.03)	0.71(0.40, 0.97)	1.05(0.75, 1.46)	0.85(0.59, 1.08)	0.66(0.34, 0.97)	Pantoprazole 10-20mg/day														0.54(0.14, 2.03)
4.19(3.10, 5.58)	1.09(0.85, 1.44)	0.95(0.74, 1.19)	1.11(0.82, 1.60)	0.93(0.69, 1.18)	0.83(0.54, 1.07)	1.25(0.93, 1.86)	1.001(0.78, 1.29)	0.77(0.45, 1.03)	1.20(1.01, 1.72)	Pantoprazole 40mg/day	1.54(0.25, 9.43)		4.35(1.53, 12.4)									0.34(0.19, 0.58)	0.23(0.06, 0.85)
4.95(3.43, 7.71)	1.29(0.95, 2.01)	1.12(0.84, 1.70)	1.32(0.93, 2.20)	1.10(0.79, 1.66)	0.97(0.65, 1.38)	1.49(1.01, 2.59)	1.18(0.88, 1.83)	0.89(0.55, 1.25)	1.43(1.04, 2.41)	1.18(1.004, 1.72)	Pantoprazole 80mg/day
3.61(2.50, 4.83)	0.94(0.66, 1.23)	0.82(0.56, 1.04)	0.96(0.65, 1.34)	0.81(0.51, 1.05)	0.72(0.41, 0.98)	1.07(0.77, 1.51)	0.86(0.60, 1.11)	0.67(0.34, 0.97)	1.03(0.73, 1.44)	0.87(0.58, 1.13)	0.75(0.42, 1.02)	Rabeprazole 5-10mg/day	1.02(0.51, 2.03)
4.09(3.01, 5.39)	1.07(0.81, 1.41)	0.93(0.69, 1.18)	1.09(0.78, 1.55)	0.91(0.64, 1.17)	0.81(0.50, 1.05)	1.22(0.91, 1.77)	0.98(0.73, 1.26)	0.75(0.43, 1.02)	1.17(0.89, 1.67)	0.99(0.71, 1.27)	0.85(0.51, 1.12)	1.15(1.003, 1.57)	Rabeprazole 20mg/day										0.93(0.39, 2.21)	0.58(0.35, 0.96)
4.74(3.39, 6.93)	1.24(0.94, 1.77)	1.08(0.82, 1.49)	1.26(0.91, 1.93)	1.05(0.77, 1.44)	0.93(0.61, 1.26)	1.42(1.01, 2.33)	1.13(0.85, 1.58)	0.86(0.51, 1.19)	1.37(0.99, 2.17)	1.14(0.86, 1.60)	0.98(0.64, 1.38)	1.33(1.03, 2.04)	1.16(1.004, 1.65)	Rabeprazole 40-50mg/day
1.40(0.92, 1.93)	0.37(0.24, 0.52)	0.32(0.20, 0.45)	0.37(0.23, 0.55)	0.31(0.19, 0.45)	0.28(0.15, 0.42)	0.42(0.28, 0.62)	0.34(0.22, 0.46)	0.26(0.12, 0.40)	0.40(0.26, 0.59)	0.34(0.21, 0.48)	0.29(0.16, 0.43)	0.39(0.26, 0.59)	0.35(0.22, 0.50)	0.30(0.17, 0.44)	Cimetidine 200-400mg/day								1.23(0.89, 1.70)
1.65(1.17, 2.38)	0.43(0.29, 0.64)	0.38(0.25, 0.54)	0.44(0.29, 0.70)	0.37(0.24, 0.53)	0.33(0.19, 0.47)	0.49(0.33, 0.80)	0.39(0.27, 0.57)	0.30(0.16, 0.44)	0.48(0.32, 0.75)	0.40(0.27, 0.57)	0.34(0.20, 0.51)	0.47(0.31, 0.76)	0.41(0.27, 0.63)	0.36(0.22, 0.52)	1.19(1.01, 1.79)	Cimetidine 600-800mg/day
1.89(1.31, 2.95)	0.50(0.33, 0.80)	0.43(0.29, 0.65)	0.51(0.32, 0.85)	0.42(0.27, 0.64)	0.37(0.23, 0.55)	0.57(0.36, 0.97)	0.45(0.31, 0.69)	0.34(0.19, 0.50)	0.55(0.35, 0.93)	0.46(0.30, 0.71)	0.39(0.24, 0.60)	0.54(0.35, 0.92)	0.47(0.31, 0.75)	0.41(0.25, 0.62)	1.38(1.03, 2.29)	1.15(1.003, 1.62)	Cimetidine 1600mg/day
1.46(0.97, 2.00)	0.38(0.25, 0.55)	0.33(0.21, 0.47)	0.39(0.24, 0.59)	0.33(0.20, 0.47)	0.29(0.16, 0.42)	0.44(0.28, 0.67)	0.35(0.23, 0.48)	0.27(0.13, 0.41)	0.42(0.28, 0.64)	0.35(0.22, 0.51)	0.31(0.16, 0.44)	0.41(0.26, 0.62)	0.36(0.23, 0.52)	0.32(0.18, 0.46)	1.06(0.72, 1.56)	0.90(0.57, 1.24)	0.79(0.46, 1.09)	Famotidine 20mg/day	1.49(0.93, 2.39)
1.71(1.25, 2.36)	0.45(0.32, 0.65)	0.39(0.27, 0.55)	0.46(0.31, 0.72)	0.38(0.26, 0.54)	0.34(0.21, 0.48)	0.51(0.34, 0.81)	0.41(0.29, 0.57)	0.31(0.18, 0.45)	0.50(0.33, 0.76)	0.41(0.29, 0.59)	0.36(0.21, 0.51)	0.49(0.33, 0.75)	0.43(0.29, 0.63)	0.37(0.24, 0.53)	1.25(0.92, 1.91)	1.06(0.75, 1.50)	0.93(0.61, 1.28)	1.19(1.004, 1.69)	Famotidine 40mg/day	1.40(0.83, 2.37)			1.41(0.83, 2.37)
1.96(1.38, 2.95)	0.52(0.35, 0.82)	0.45(0.31, 0.68)	0.53(0.34, 0.86)	0.44(0.30, 0.65)	0.39(0.24, 0.57)	0.59(0.37, 1.02)	0.47(0.33, 0.71)	0.36(0.21, 0.53)	0.57(0.37, 0.95)	0.47(0.32, 0.72)	0.41(0.25, 0.62)	0.56(0.36, 0.95)	0.49(0.33, 0.78)	0.42(0.27, 0.65)	1.44(1.01, 2.46)	1.21(0.87, 1.87)	1.06(0.71, 1.55)	1.37(1.03, 2.22)	1.15(1.003, 1.54)	Famotidine 80mg/day			1.001(0.64, 1.57)
1.53(1.02, 2.18)	0.40(0.27, 0.59)	0.35(0.22, 0.50)	0.41(0.25, 0.62)	0.34(0.21, 0.50)	0.31(0.17, 0.45)	0.46(0.30, 0.74)	0.37(0.24, 0.53)	0.28(0.14, 0.43)	0.44(0.29, 0.69)	0.37(0.23, 0.54)	0.32(0.17, 0.47)	0.43(0.28, 0.68)	0.38(0.24, 0.56)	0.33(0.19, 0.49)	1.12(0.76, 1.72)	0.95(0.61, 1.34)	0.83(0.49, 1.16)	1.07(0.70, 1.58)	0.91(0.57, 1.23)	0.80(0.47, 1.08)	Nizatidine 150mg/day
1.82(1.25, 2.82)	0.48(0.32, 0.75)	0.42(0.28, 0.64)	0.49(0.31, 0.80)	0.41(0.27, 0.61)	0.36(0.22, 0.54)	0.55(0.34, 0.94)	0.44(0.29, 0.66)	0.33(0.18, 0.50)	0.53(0.34, 0.90)	0.44(0.29, 0.67)	0.38(0.22, 0.58)	0.52(0.33, 0.87)	0.45(0.30, 0.72)	0.39(0.24, 0.60)	1.33(0.92, 2.20)	1.12(0.76, 1.74)	0.98(0.63, 1.46)	1.27(0.88, 2.06)	1.07(0.74, 1.57)	0.94(0.61, 1.32)	1.20(1.01, 1.77)	Nizatidine 300mg/day
1.56(1.18, 2.03)	0.41(0.31, 0.55)	0.36(0.26, 0.47)	0.42(0.30, 0.59)	0.35(0.25, 0.46)	0.31(0.19, 0.43)	0.47(0.33, 0.68)	0.37(0.29, 0.48)	0.29(0.17, 0.42)	0.45(0.33, 0.62)	0.38(0.28, 0.50)	0.33(0.20, 0.44)	0.44(0.32, 0.63)	0.39(0.28, 0.52)	0.34(0.22, 0.46)	1.14(0.84, 1.65)	0.97(0.67, 1.30)	0.85(0.54, 1.16)	1.09(0.80, 1.60)	0.93(0.66, 1.20)	0.82(0.55, 1.07)	1.04(0.73, 1.50)	0.88(0.57, 1.19)	Ranitidine ≤300mg/day
1.75(1.28, 2.47)	0.46(0.33, 0.65)	0.40(0.29, 0.54)	0.47(0.33, 0.70)	0.39(0.28, 0.54)	0.35(0.22, 0.48)	0.53(0.36, 0.80)	0.42(0.31, 0.57)	0.32(0.19, 0.45)	0.51(0.36, 0.75)	0.42(0.30, 0.58)	0.37(0.23, 0.51)	0.50(0.35, 0.76)	0.43(0.31, 0.61)	0.38(0.25, 0.52)	1.29(0.94, 1.96)	1.09(0.77, 1.53)	0.95(0.61, 1.33)	1.23(0.89, 1.86)	1.04(0.75, 1.40)	0.91(0.61, 1.23)	1.17(0.81, 1.77)	0.99(0.65, 1.40)	1.13(1.004, 1.47)	Ranitidine 600mg/day
Comparisons between treatments should be read from left to right and the estimate is in the cell in common between the column-defining treatment and the row-defining treatment. The results in the lower left corner are network result for relieve of symptoms using a design-by-treatment interaction model with random inconsistency effects and incorporating constraints on increasing doses, while the r…
