# Supplementary material for: Effectiveness and Tolerability of Different Recommended Doses of PPIs and H2RAs in GERD: Network Meta-Analysis and GRADE system
Source: Sci Rep. 2017 Jan 19;7:41021. doi: 10.1038/srep41021 (PMC5244481; doi:10.1038/srep41021)
Supplement: Supplementary Table S7 [file srep41021-s4.xls]

## Sheet: Table 4c
Supplementary Table S7 The network result and the pariwise comparison result of tolerance
Placebo	0.83(0.58, 1.19)	0.62(0.34, 1.15)	0.82(0.57, 1.19)	0.75(0.48, 1.16)	0.95(0.33, 2.77)	0.41(0.10, 1.62)	0.59(0.33, 1.04)				0.85(0.28, 2.62)	0.95(0.44, 2.06)		0.81(0.55, 1.18)	1.003(0.02, 51.22)	0.45(0.22, 0.92)	0.81(0.33, 2.00)	0.82(0.56, 1.20)	0.60(0.22, 1.70)	0.56(0.35, 0.91)	0.62(0.47, 0.82)	0.38(0.18, 0.84)	0.35(0.22, 0.56)
0.66(0.55, 0.81)	Esomeprazole 20mg/day	0.88(0.68, 1.13)					0.88(0.62, 1.26)	0.78(0.20, 3.10)	1.14(0.71, 1.85)		0.65(0.32, 1.33)	1.18(0.81, 1.72)
0.61(0.51, 0.73)	0.92(0.8, 0.997)	Esomeprazole 40mg/day		0.90(0.55, 1.48)			0.96(0.74, 1.24)			0.93(0.69, 1.26)		1.13(0.78, 1.63)	1.10(0.80, 1.50)
0.68(0.55, 0.83)	1.02(0.88, 1.22)	1.11(0.98, 1.35)	Lansoprazole 15mg/day	1.09(0.69, 1.73)	1.24(0.41, 3.76)	1.07(0.69, 1.65)	0.65(0.28, 1.50)
0.63(0.53, 0.75)	0.96(0.82, 1.10)	1.04(0.92, 1.21)	0.94(0.81, 0.999)	Lansoprazole 30mg/day	0.89(0.48, 1.66)		0.96(0.77, 1.19)			0.55(0.25, 1.22)		0.996(0.28, 3.60)									1.25(0.48, 3.28)	0.28(0.06, 1.38)
0.58(0.45, 0.71)	0.88(0.68, 1.03)	0.96(0.76, 1.12)	0.87(0.66, 0.99)	0.92(0.75, 0.999)	Lansoprazole 60mg/day			1.91(0.33, 10.98)													1.29(0.61, 2.74)
0.66(0.54, 0.83)	0.995(0.85, 1.21)	1.09(0.94, 1.33)	0.98(0.83, 1.17)	1.05(0.91, 1.26)	1.14(0.97, 1.49)	Omeprazole 10mg/day	1.03(0.20, 5.25)
0.61(0.51, 0.72)	0.92(0.73, 1.03)	0.995(0.87, 1.12)	0.90(0.75, 1.03)	0.96(0.82, 1.08)	1.05(0.91, 1.27)	0.92(0.75, 0.998)	Omeprazole 20mg/day		1.08(0.63, 1.88)	0.64(0.30, 1.37)	1.31(0.65, 2.66)	0.95(0.74, 1.23)	1.62(0.81, 3.22)	1.77(0.85, 3.67)				1.02(0.41, 2.52)			1.90(0.78, 4.62)	1.03(0.59, 1.80)
0.57(0.44, 0.69)	0.86(0.66, 0.999)	0.93(0.75, 1.06)	0.85(0.63, 0.99)	0.90(0.71, 1.02)	0.98(0.79, 1.17)	0.86(0.64, 0.99)	0.94(0.77, 0.998)	Omeprazole 40mg/day		0.74(0.16, 3.32)		1.38(0.56, 3.40)				1.51(0.33, 6.88)					1.31(0.56, 3.10)
0.64(0.53, 0.78)	0.97(0.81, 1.16)	1.05(0.91, 1.27)	0.95(0.77, 1.12)	1.02(0.86, 1.18)	1.11(0.93, 1.41)	0.98(0.78, 1.16)	1.06(0.92, 1.25)	1.14(0.98, 1.45)	Pantoprazole 10-20mg/day	1.62(0.62, 4.23)											1.08(0.78, 1.49)
0.59(0.48, 0.70)	0.89(0.71, 1.01)	0.96(0.81, 1.08)	0.87(0.68, 1.003)	0.93(0.77, 1.06)	1.01(0.84, 1.22)	0.89(0.68, 1.03)	0.97(0.82, 1.11)	1.04(0.88, 1.26)	0.91(0.75, 0.997)	Pantoprazole 40mg/day		1.71(0.39, 7.41)							1.61(0.69, 3.76)		0.83(0.42, 1.65)
0.67(0.55, 0.84)	1.02(0.87, 1.20)	1.10(0.98, 1.32)	0.998(0.84, 1.18)	1.06(0.93, 1.29)	1.16(0.99, 1.53)	1.02(0.85, 1.22)	1.11(0.98, 1.35)	1.19(1.01, 1.59)	1.05(0.90, 1.29)	1.16(0.99, 1.47)	Rabeprazole 5-10mg/day		1.24(0.64, 2.38)
0.64(0.53, 0.76)	0.96(0.80, 1.09)	1.05(0.93, 1.20)	0.95(0.79, 1.09)	1.01(0.88, 1.16)	1.10(0.95, 1.40)	0.97(0.80, 1.12)	1.05(0.95, 1.22)	1.13(0.98, 1.42)	0.997(0.85, 1.17)	1.09(0.96, 1.32)	0.95(0.82, 0.999)	Rabeprazole 20mg/day									0.83(0.17, 3.98)	0.77(0.35, 1.71)
0.60(0.49, 0.72)	0.91(0.76, 1.03)	0.99(0.86, 1.13)	0.90(0.73, 1.03)	0.95(0.81, 1.10)	1.04(0.88, 1.28)	0.92(0.74, 1.05)	0.996(0.88, 1.15)	1.07(0.93, 1.33)	0.94(0.77, 1.10)	1.03(0.89, 1.23)	0.90(0.75, 0.99)	0.95(0.82, 0.999)	Rabeprazole 40-50mg/day
0.75(0.61, 0.97)	1.13(0.95, 1.43)	1.23(1.03, 1.59)	1.11(0.93, 1.40)	1.19(1.001, 1.51)	1.30(1.04, 1.79)	1.14(0.93, 1.45)	1.24(1.03, 1.60)	1.34(1.06, 1.88)	1.17(0.98, 1.51)	1.29(1.05, 1.73)	1.12(0.93, 1.40)	1.18(1.01, 1.49)	1.25(1.04, 1.60)	Cimetidine 200-400mg/day							0.76(0.53, 1.08)
0.69(0.58, 0.86)	1.05(0.87, 1.30)	1.14(0.96, 1.42)	1.03(0.84, 1.28)	1.10(0.93, 1.35)	1.20(0.99, 1.61)	1.05(0.84, 1.32)	1.15(0.98, 1.43)	1.23(1.02, 1.69)	1.08(0.90, 1.33)	1.19(0.99, 1.53)	1.03(0.84, 1.24)	1.09(0.92, 1.31)	1.15(0.98, 1.45)	0.93(0.76, 0.998)	Cimetidine 600-800mg/day
0.65(0.54, 0.81)	0.99(0.79, 1.23)	1.07(0.88, 1.32)	0.97(0.77, 1.20)	1.03(0.85, 1.26)	1.12(0.93, 1.49)	0.99(0.78, 1.23)	1.08(0.91, 1.33)	1.16(0.97, 1.51)	1.02(0.82, 1.23)	1.12(0.93, 1.39)	0.97(0.76, 1.17)	1.03(0.84, 1.22)	1.08(0.90, 1.35)	0.87(0.68, 0.99)	0.94(0.79, 0.999)	Cimetidine 1600mg/day					0.69(0.42, 1.13)	0.42(0.24, 0.74)
0.72(0.58, 0.94)	1.08(0.88, 1.40)	1.18(0.98, 1.59)	1.07(0.86, 1.37)	1.14(0.95, 1.49)	1.24(1.01, 1.80)	1.09(0.87, 1.41)	1.19(0.98, 1.57)	1.28(1.03, 1.88)	1.12(0.92, 1.47)	1.23(1.01, 1.72)	1.07(0.86, 1.39)	1.13(0.94, 1.45)	1.19(0.99, 1.58)	0.96(0.77, 1.16)	1.04(0.86, 1.31)	1.11(0.92, 1.46)	Famotidine 20mg/day	1.02(0.39, 2.63)
0.66(0.55, 0.80)	1.001(0.81, 1.22)	1.09(0.90, 1.35)	0.98(0.78, 1.21)	1.05(0.87, 1.28)	1.14(0.94, 1.51)	1.01(0.78, 1.23)	1.09(0.92, 1.34)	1.17(0.97, 1.60)	1.04(0.84, 1.28)	1.14(0.94, 1.46)	0.99(0.78, 1.20)	1.04(0.86, 1.25)	1.10(0.92, 1.37)	0.89(0.69, 1.03)	0.96(0.77, 1.13)	1.02(0.83, 1.25)	0.93(0.75, 0.998)	Famotidine 40mg/day
0.69(0.56, 0.87)	1.04(0.82, 1.27)	1.13(0.92, 1.40)	1.02(0.80, 1.25)	1.09(0.89, 1.34)	1.18(0.97, 1.55)	1.04(0.80, 1.27)	1.13(0.95, 1.38)	1.22(1.01, 1.62)	1.07(0.86, 1.32)	1.18(0.97, 1.52)	1.03(0.80, 1.24)	1.08(0.87, 1.32)	1.14(0.94, 1.43)	0.92(0.70, 1.09)	0.99(0.79, 1.18)	1.06(0.85, 1.30)	0.96(0.71, 1.16)	1.04(0.84, 1.30)	Nizatidine 300mg/day	1.02(0.45, 2.30)
0.63(0.51, 0.77)	0.95(0.69, 1.16)	1.03(0.80, 1.27)	0.94(0.70, 1.13)	0.996(0.76, 1.20)	1.08(0.86, 1.37)	0.96(0.71, 1.15)	1.04(0.84, 1.24)	1.11(0.91, 1.43)	0.98(0.76, 1.20)	1.08(0.86, 1.34)	0.94(0.70, 1.14)	0.99(0.78, 1.19)	1.05(0.83, 1.28)	0.85(0.61, 1.004)	0.91(0.71, 1.07)	0.97(0.75, 1.16)	0.89(0.63, 1.06)	0.96(0.70, 1.16)	0.92(0.74, 0.998)	Nizatidine 600mg/day
0.67(0.57, 0.78)	1.01(0.81, 1.20)	1.10(0.93, 1.30)	0.99(0.81, 1.19)	1.06(0.90, 1.25)	1.15(0.97, 1.45)	1.02(0.81, 1.20)	1.10(0.96, 1.29)	1.18(1.01, 1.49)	1.04(0.88, 1.22)	1.15(0.99, 1.38)	0.999(0.81, 1.17)	1.05(0.88, 1.23)	1.11(0.95, 1.35)	0.90(0.70, 1.04)	0.97(0.80, 1.12)	1.03(0.85, 1.21)	0.94(0.71, 1.10)	1.02(0.83, 1.21)	0.98(0.80, 1.17)	1.07(0.91, 1.32)	Ranitidine ≤300mg/day	0.61(0.34, 1.10)
0.61(0.49, 0.73)	0.92(0.72, 1.13)	1.001(0.81, 1.19)	0.91(0.68, 1.12)	0.97(0.77, 1.15)	1.05(0.85, 1.29)	0.93(0.70, 1.12)	1.01(0.83, 1.17)	1.08(0.91, 1.30)	0.95(0.74, 1.12)	1.05(0.84, 1.23)	0.91(0.69, 1.11)	0.96(0.76, 1.13)	1.01(0.81, 1.22)	0.82(0.59, 0.997)	0.89(0.68, 1.03)	0.94(0.74, 1.09)	0.86(0.61, 1.02)	0.93(0.70, 1.08)	0.90(0.69, 1.04)	0.98(0.77, 1.15)	0.91(0.73, 0.998)	Ranitidine 600mg/day	1.26(0.71, 2.26)
0.58(0.44, 0.71)	0.88(0.65, 1.10)	0.95(0.72, 1.14)	0.86(0.62, 1.10)	0.92(0.71, 1.12)	0.99(0.77, 1.22)	0.88(0.62, 1.10)	0.95(0.75, 1.14)	1.02(0.81, 1.23)	0.90(0.67, 1.11)	0.99(0.77, 1.19)	0.87(0.62, 1.09)	0.91(0.69, 1.11)	0.96(0.73, 1.17)	0.78(0.52, 0.98)	0.84(0.60, 0.999)	0.89(0.67, 1.05)	0.82(0.54, 0.99)	0.88(0.63, 1.04)	0.85(0.63, 1.003)	0.92(0.70, 1.08)	0.87(0.67, 0.99)	0.95(0.81, 0.999)	Ranitidine 1200mg/day
Comparisons between treatments should be read from left to right and the estimate is in the cell in common between the column-defining treatment and the row-defining treatment. The results in the lower left corner are network result for tolerance using consistency random effect model, while the results in the upper right corner are pariwise comparison result using random effect model with incorpo…
